# Supplementary material for: The Effects of 12 Weeks Colostrum Milk Supplementation on the Expression Levels of Pro-Inflammatory Mediators and Metabolic Changes among Older Adults: Findings from the Biomarkers and Untargeted Metabolomic Analysis
Source: Nutrients. 2023 Jul 18;15(14):3184. doi: 10.3390/nu15143184 (PMC10384749; doi:10.3390/nu15143184)
Supplement: Supplementary file 1 [file nutrients-15-03184-s001.zip]

Archive with 1 entries (1 files):
- nutrients-2407043-supplementary.pdf
